# Supplementary material for: Simulating Crystal Structure, Acidity, Proton Distribution, and IR Spectra of Acid Zeolite HSAPO-34: A High Accuracy Study
Source: Molecules. 2023 Dec 14;28(24):8087. doi: 10.3390/molecules28248087 (PMC10745790; doi:10.3390/molecules28248087)
Supplement: Supplementary file 1 [file molecules-28-08087-s001.zip]

Archive with 1 entries (1 files):
- molecules-2731852-supplementary.pdf
